# Supplementary material for: Tissue Culture in Ornamentals: Cultivation Factors, Propagation Techniques, and Its Application
Source: Plants (Basel). 2022 Nov 23;11(23):3208. doi: 10.3390/plants11233208 (PMC9736077; doi:10.3390/plants11233208)
Supplement: Supplementary file 1 [file plants-11-03208-s001.zip]

Archive with 1 entries (1 files):
- plants-2010021-supplementary-final.pdf
